# Supplementary material for: Lysine Carboxymethyl Cysteinate, as a Topical Glutathione Precursor, Protects Against Oxidative Stress and UVB Radiation-Induced Skin Damage
Source: Antioxidants (Basel). 2025 May 17;14(5):606. doi: 10.3390/antiox14050606 (PMC12108675; doi:10.3390/antiox14050606)
Supplement: Supplementary file 1 [file antioxidants-14-00606-s001.zip]

Archive with 2 entries (2 files):
- Antioxidants- 3587137- supplementary.pdf
- Suplementary table.xlsx
