# Supplementary material for: Lysine Carboxymethyl Cysteinate, as a Topical Glutathione Precursor, Protects Against Oxidative Stress and UVB Radiation-Induced Skin Damage
Source: Antioxidants (Basel). 2025 May 17;14(5):606. doi: 10.3390/antiox14050606 (PMC12108675; doi:10.3390/antiox14050606)
Supplement: Supplementary file 1 [file antioxidants-14-00606-s001.zip › Suplementary table.xlsx]

## Sheet: Table S1
	Total ug/cm2±SEM	Percent of dose	Micromolar
Tape strip 1-3	16.67±3.13	52.24
Tape strip 4-8	11.44±2.53	35.86
Total stratum corneum	28.11±4.17	88.12
Epidermis	1.56±0.30	4.88	2068
Dermis	0.45±0.04	1.41	97
Receptor fluid 10	0.04±0.0	0.11
Receptor fluid 24	0.001±0.01	0.03
Mass balance		94.53

## Sheet: Table S2
LCC formulation sheet
Component	w/w %
Deionized water	53.95
NaOH	0.2
NaCl	1.6
EDTA	0.3
Glydant plus liquid	0.1
LCC	1.35
Caprylic/capric triglyceride	36.7
DC ES-5300	4.6
KSG210	1.2
TOTAL	100
